# Supplementary material for: Toxoplasma gondii, Sarcocystis sp. and Neospora caninum-like parasites in seals from northern and eastern Canada: potential risk to consumers
Source: Food Waterborne Parasitol. 2019 Nov 2;17:e00067. doi: 10.1016/j.fawpar.2019.e00067 (PMC7033983; doi:10.1016/j.fawpar.2019.e00067)
Supplement: Multimedia component 1 [file mmc1.xlsx]

## Sheet: Suppl. Table
Sample ID	Species	Location	year sampled	age	sex	Diaphragm		Muscle		Brain		Lung		Heart
						18S	B1	18S	B1	18S	B1	18S	B1	18S	B1
Para0218	Grey Seal	Saddle Island, NS	2012	20+	F	-	-
Para0219	Grey Seal	Saddle Island, NS	2012	15	F	-	-
Para0220	Grey Seal	Pictou Island, NS	2012	8	F	-	-
Para0221	Grey Seal	Pictou Island, NS	2012	21	F	-	-
Para0222	Grey Seal	Pictou Island, NS	2012	20+	F	-	-
Para0223	Grey Seal	Pictou Island, NS	2012	21	F	+	-
Para0224	Grey Seal	Pictou Island, NS	2012	13	F	-	-
Para0225	Grey Seal	Pictou Island, NS	2012	20	F	-	-
Para0226	Grey Seal	Pictou Island, NS	2012	20+	F	-	-
Para0227	Grey Seal	Pictou Island, NS	2012	16	F	-	-
Para0228	Grey Seal	Pictou Island, NS	2012	17	F	-	-
Para0229	Grey Seal	Pictou Island, NS	2012	20+	F	-	-
Para0230	Grey Seal	Pictou Island, NS	2012	20+	F	-	-
Para0231	Grey Seal	Pictou Island, NS	2012	30	F	-	-
Para0232	Grey Seal	Saddle Island, NS	2012	20	M	-	+
Para0233	Grey Seal	Saddle Island, NS	2012	20	M	-	+
Para0234	Grey Seal	Saddle Island, NS	2012	15	M	-	-
Para0235	Grey Seal	Pictou Island, NS	2012	20+	M	-	-
Para0236	Grey Seal	Pictou Island, NS	2012	20	M	-	+
Para0237	Grey Seal	Pictou Island, NS	2012	18	M	+	-
Para0238	Grey Seal	Pictou Island, NS	2012	19	M	+	+
Para0239	Grey Seal	Pictou Island, NS	2012	21	M	+	+
Para0240	Grey Seal	Pictou Island, NS	2012	14	M	+	+
Para0241	Grey Seal	Pictou Island, NS	2012	15	M	+	-
Para0242	Grey Seal	Pictou Island, NS	2012	9	M	-	-
Para0243	Grey Seal	Pictou Island, NS	2012	21	M	-	+
Para0244	Grey Seal	Pictou Island, NS	2012	adult	M	-	-
Para0245	Grey Seal	Pictou Island, NS	2012	adult	M	-	-
Para0246	Grey Seal	Pictou Island, NS	2012	adult	M	-	-
Para0247	Ringed Seal	Inukjuak, QC	unknown	unknown	unknown			-	+
Para0248	Ringed Seal	Inukjuak, QC	unknown	unknown	unknown			-	-
Para0249	Ringed Seal	Inukjuak, QC	unknown	unknown	unknown			+	-
Para0254	Ringed Seal	Inukjuak, QC	unknown	unknown	unknown			+	-
Para0255	Hooded Seal	Magdalen Islands, QC	2005	adult	F	-	-			-	-			-	-
Para0256	Hooded Seal	Magdalen Islands, QC	2005	adult	F	-	-			-	-
Para0257	Hooded Seal	Magdalen Islands, QC	2005	adult	F	-	-			+	+			-	-
Para0258	Hooded Seal	Magdalen Islands, QC	2005	adult	F					+	-
Para0259	Hooded Seal	Magdalen Islands, QC	2005	adult	F					+	-
Para0260	Hooded Seal	Magdalen Islands, QC	2005	adult	F	+	-			-	-			-	-
Para0261	Hooded Seal	Magdalen Islands, QC	2005	adult	F	+	-			-	-
Para0262	Hooded Seal	Magdalen Islands, QC	2005	adult	F	+	+			-	-			+	-
Para0262a	Harp Seal	Magdalen Islands, QC	2005	0	M									+	-
Para0263	Harp Seal	Magdalen Islands, QC	2005	adult	F	+	-			-	-
Para0264	Harp Seal	Magdalen Islands, QC	2005	adult	F	-	-			-	+
Para0265	Harp Seal	Magdalen Islands, QC	2005	0	F					-	-
Para0266	Harp Seal	Magdalen Islands, QC	2005	adult	F	+	-			-	+			-	-
Para0267	Harp Seal	Magdalen Islands, QC	2005	adult	F	+	-			-	+			-	-
Para0268	Harp Seal	Magdalen Islands, QC	2005	adult	F	+	+			-	-			+	+
Para0269	Harp Seal	Magdalen Islands, QC	2005	adult	F	+	-			-	-			-	-
Para0270	Harp Seal	Magdalen Islands, QC	2005	adult	F	-	-			-	+			-	-
Para0271	Harp Seal	Magdalen Islands, QC	2005	adult	F	-	-			-	-			+	-
Para0272	Harp Seal	Magdalen Islands, QC	2005	adult	F	-	-			-	+			-	-
Para0273	Harp Seal	Magdalen Islands, QC	2005	adult	F	-	-			-	+			-	+
Para0274	Harp Seal	Magdalen Islands, QC	2005	adult	F	+	-			-	-			+	-
Para0275	Harp Seal	Magdalen Islands, QC	2005	adult	F	-	-			-	-			+	-
Para0276	Harp Seal	Magdalen Islands, QC	2005	adult	F	-	-			-	-
Para0277	Harp Seal	Magdalen Islands, QC	2005	adult	F	-	-			-	-
Para0278	Harp Seal	Magdalen Islands, QC	2005	adult	F	-	-			-	+			-	-
Para0279	Harp Seal	Magdalen Islands, QC	2005	adult	F	-	-			-	-			-	-
Para0280	Harp Seal	Magdalen Islands, QC	2005	adult	F	-	-			-	-			-	-
Para0281	Harp Seal	Magdalen Islands, QC	2005	adult	F	+	-			-	-			-	-
Para0282	Harp Seal	Magdalen Islands, QC	2005	adult	F					-	-			-	-
Para0285	Ringed Seal	Salluit, QC	1993	0	F							+	-
Para0286	Ringed Seal	Salluit, QC	1993	0	M							-	+
Para0287	Ringed Seal	Salluit, QC	1993	0	M							+	+
Para0289	Ringed Seal	Salluit, QC	1993	4	F							-	-
Para0290	Ringed Seal	Salluit, QC	1993	0	M							-	-
Para0291	Ringed Seal	Salluit, QC	1993	0	M							-	-
Para0292	Ringed Seal	Salluit, QC	1993	0	F							-	+
Para0293	Ringed Seal	Salluit, QC	1993	0	F							-	+
Para0295	Ringed Seal	Salluit, QC	1993	2	F							-	-
Para0297	Ringed Seal	Salluit, QC	1993	0	F							-	-
Para0298	Ringed Seal	Salluit, QC	1993	0	M							-	-
Para0300	Ringed Seal	Salluit, QC	1993	0	F							+	-
Para0302	Ringed Seal	Salluit, QC	1994	0	F							+	-
Para0303	Ringed Seal	Salluit, QC	1994	0	F							+	-
Para0304	Ringed Seal	Salluit, QC	1994	0	F							-	-
Para0305	Ringed Seal	Salluit, QC	1994	0	F							+	-
Para0306	Ringed Seal	Salluit, QC	1994	0	F							-	-
Para0307	Ringed Seal	Salluit, QC	1994	1	M							+	-
Para0308	Ringed Seal	Salluit, QC	1994	0	M							+	-
+, PCR positive; -, PCR negative
Blue = Sarcocystis sp.; Green = Toxoplasma gondii; Orange = Neospora caninum-like. Confirmed through sequencing.
Cells highlighted in grey indicate that no tissue was available for testing.
All tissues were tested using the primers as described in Fig. 1. All PCR positive samples were sequenced. The colour scheme indicates which of the parasite species was identified.
B1 primers were used to detect T. gondii only, while 18S primers were universal for Sarcocystidae. All Sarcocystis-positive samples were confimed using a Sarcocystis-specific primer (Table 1).
